# Supplementary material for: Individual-Level Determinants of Lifestyle Behavioral Changes during COVID-19 Lockdown in the United States: Results of an Online Survey
Source: Int J Environ Res Public Health. 2021 Apr 20;18(8):4364. doi: 10.3390/ijerph18084364 (PMC8073729; doi:10.3390/ijerph18084364)
Supplement: Supplementary file 1 [file ijerph-18-04364-s001.zip]

Archive with 1 entries (1 files):
- ijerph-1175344-SI.pdf
